# Supplementary material for: Morphological and Anatomical Differentiation of Potamogeton gramineus in Relation to the Presence of Invasive Species Elodea nuttallii: A Case Study from Vlasina Lake, Serbia
Source: Plants (Basel). 2024 Jul 14;13(14):1937. doi: 10.3390/plants13141937 (PMC11280814; doi:10.3390/plants13141937)
Supplement: Supplementary file 1 [file plants-13-01937-s001.zip]

Archive with 7 entries (7 files):
- Figure S1.JPG
- Figure S2.JPG
- Figure S3.jpg
- Table S1A na S1B.pdf
- Table S2.pdf
- Table S3.pdf
- Table S4.pdf
